# Supplementary material for: HO-1 modulates obesity-related renal sodium metabolism via oxidative stress and Na/K-ATPase signaling
Source: Clin Sci (Lond). 2025 Nov 4;139(21):1301–20. doi: 10.1042/CS20257602 (PMC12687461; doi:10.1042/CS20257602)
Supplement: Online supplementary table 1 [file cs-139-21-CS20257602-s002.xlsx]

## Sheet: Sheet1
HFHSC.vs.HFHS_pos_diff.anno
Compound_ID	Name	Other_name(Kegg_name)	Formula	Molecular Weight	RT [min]	m/z	Kegg_ID	KEGG_pathway	HMDB_ID	Lipidmaps_ID	SuperClass(HMDB)	Class(HMDB)	SubClass(HMDB)	CATEGORY(Lipidmaps)	MAIN_CLASS(Lipidmaps)	SUB_CLASS(Lipidmaps)	mzCloud_Results	mzVault_Results	MassList_Results	Level of confidence	Class_I	Class_II	Class_III	Class_IV	FC	log2FC	Pvalue	ROC	VIP	Score	Up.Down		pos_HFHSC_1	pos_HFHSC_2	pos_HFHSC_3	pos_HFHSC_4	pos_HFHSC_5	pos_HFHSC_6	pos_HFHS_1	pos_HFHS_2	pos_HFHS_3	pos_HFHS_4	pos_HFHS_5	pos_HFHS_6
Com_239_pos	Bilirubin	Bilirubin	C33 H36 N4 O6	584.264	10.91	585.271	cpd:C00486	map00860 Porphyrin and chlorophyll metabolism;map01100 Metabolic pathways;map04976 Bile secretion	HMDB0000054	--	Organoheterocyclic compounds	Tetrapyrroles and derivatives	Bilirubins	--	--	--	Full match	No results	Full match	Level2	Organoheterocyclic compounds	Tetrapyrroles and derivatives	Bilirubins	Bilirubins	0.0172268	-5.8592	0.00873457	1	2.32432	6.3034	down		3.53473e+06	3.0223e+06	1.45834e+06	819626	1.65037e+06	651262	2.30997e+07	3.95076e+06	8.20018e+06	5.59841e+08	3.55633e+07	1.58165e+07
Com_33823_pos	SM 8:0;2O/37:0	--	C50 H103 N2 O6 P	858.76	11.205	859.768	--	--	--	--	--	--	--	--	--	--	No results	Invalid mass	No results	Level2					2.91573	1.54386	0.000376748	1	2.94036	3.32103	up		882690	854149	1.63681e+06	1.76551e+06	1.82951e+06	1.91148e+06	511577	582292	419485	305179	472314	754755
Com_11869_pos	Biliverdin	Biliverdin; Biliverdin IX alpha	C33 H34 N4 O6	582.249	6.593	583.256	cpd:C00500	map00860 Porphyrin and chlorophyll metabolism;map01100 Metabolic pathways	HMDB0001008	--	Organoheterocyclic compounds	Tetrapyrroles and derivatives	Bilirubins	--	--	--	No results	Full match	No results	Level2	Organoheterocyclic compounds	Tetrapyrroles and derivatives	Bilirubins	Bilirubins	0.175437	-2.51097	0.0120578	0.916667	1.9776	3.19625	down		3.3912e+06	1.01512e+06	4.4444e+06	1.22513e+06	615930	476152	4.20352e+06	3.57371e+06	5.2491e+06	3.95619e+07	7.43613e+06	3.63332e+06
Com_12167_pos	8-Isoprostaglandin F1β	--	C20 H36 O5	373.283	6.861	374.29	--	--	--	--	--	--	--	--	--	--	Invalid mass	No results	No results	Level2	Lipids and lipid-like molecules	Fatty Acyls	Eicosanoids	Prostaglandins and related compounds	4.79581	2.26178	0.00145448	0.972222	2.25268	3.19221	up		8.3729e+06	5.17242e+06	6.12052e+06	3.61161e+06	1.10586e+07	4.52184e+06	786503	3.91696e+06	737021	534798	1.65305e+06	474142
Com_34173_pos	TG 16:0_18:1_20:1	--	C57 H106 O6	903.825	11.278	904.832	--	--	--	LMGL03010234	--	--	--	Glycerolipids [GL]	Triradylglycerols [GL03]	Triacylglycerols [GL0301]	No results	Invalid mass	No results	Level2					0.252572	-1.98524	0.000647518	1	2.22369	2.98093	down		408101	212056	190467	547968	560789	644715	1.74721e+06	2.60536e+06	1.49992e+06	749508	1.20407e+06	2.34588e+06
Com_10729_pos	L-Ornithine	L-Ornithine; (S)-2,5-Diaminovaleric acid; (S)-2,5-Diaminopentanoic acid; (S)-2,5-Diaminopentanoate	C5 H12 N2 O2	132.09	1.117	133.097	cpd:C00077	map00220 Arginine biosynthesis;map00330 Arginine and proline metabolism;map00472 D-Arginine and D-ornithine metabolism;map00480 Glutathione metabolism;map01100 Metabolic pathways;map01210 2-Oxocarboxylic acid metabolism;map01230 Biosynthesis of amino acids;map02010 ABC transporters	HMDB0000214	--	Organic acids and derivatives	Carboxylic acids and derivatives	Amino acids, peptides, and analogues	--	--	--	No results	No results	Full match	Level3	Organic acids and derivatives	Carboxylic acids and derivatives	Amino acids, peptides, and analogues	L-alpha-amino acids	4.67831	2.22599	0.045092	0.944444	1.8597	2.90095	up		1.70804e+06	4.78994e+06	3.95249e+07	5.49314e+06	4.73599e+06	5.52976e+06	1.31543e+06	1.507e+06	1.2394e+06	2.99187e+06	1.55455e+06	4.59776e+06
Com_7974_pos	Salsolinol	(-)-Salsolinol; 6,7-Isoquinolinediol, 1,2,3,4-tetrahydro-1-methyl-, (S)-; Salsolinol	C10 H13 N O2	179.095	2.549	180.102	cpd:C09642	--	HMDB0042012	--	Organoheterocyclic compounds	Tetrahydroisoquinolines	-	--	--	--	Full match	No results	No results	Level2	Organoheterocyclic compounds	Tetrahydroisoquinolines	Not available	Tetrahydroisoquinolines	0.36372	-1.4591	0.0176683	0.888889	1.92953	2.41917	down		8.29979e+06	3.50138e+06	2.63592e+06	3.82884e+06	4.53181e+06	4.3555e+06	1.77895e+07	1.09753e+07	1.75692e+07	1.86276e+07	4.09241e+06	5.60041e+06
Com_7849_pos	11-Epiprostaglandin E1	--	C20 H34 O5	371.267	6.643	372.275	--	--	--	--	--	--	--	--	--	--	Invalid mass	No results	No results	Level2	Lipids and lipid-like molecules	Fatty Acyls	Eicosanoids	Prostaglandins and related compounds	3.42847	1.77756	0.00580098	1	1.53112	2.34608	up		3.00769e+07	2.22464e+07	2.23476e+07	1.57847e+07	3.28906e+07	1.74174e+07	1.11664e+07	1.16987e+07	2.97427e+06	6.56244e+06	7.11652e+06	1.53884e+06
Com_1661_pos	2-Hydroxy-2-methylbutanedioic acid	Citramalate; Citramalic acid; alpha-Hydroxypyrotartaric acid; 2-Methylmalic acid	C5 H8 O5	148.037	2.01	131.034	cpd:C00815	--	HMDB0000426	--	Lipids and lipid-like molecules	Fatty Acyls	Fatty acids and conjugates	--	--	--	No results	No results	Full match	Level3	Lipids and lipid-like molecules	Fatty Acyls	Fatty acids and conjugates	Methyl-branched fatty acids	2.39801	1.26184	0.0320742	0.833333	1.97025	2.3399	up		8.17123e+07	8.91011e+07	1.20859e+08	1.67244e+08	3.20961e+08	1.44796e+08	4.02958e+07	9.74541e+07	2.77628e+07	1.5331e+07	1.11744e+08	9.30126e+07
Com_2052_pos	5-Hydroxylysine	L-Hydroxylysine; 5-Hydroxy-L-lysine; L-erythro-5-Hydroxylysine; (5R)-5-Hydroxy-L-lysine	C6 H14 N2 O3	162.101	1.137	163.108	cpd:C16741	map00310 Lysine degradation;map01100 Metabolic pathways	HMDB0000450	--	Organic acids and derivatives	Carboxylic acids and derivatives	Amino acids, peptides, and analogues	--	--	--	Full match	Full match	Full match	Level2	Organic acids and derivatives	Carboxylic acids and derivatives	Amino acids, peptides, and analogues	L-alpha-amino acids	3.01787	1.59353	0.0129395	0.888889	1.53756	2.21441	up		1.61739e+07	5.8824e+07	1.13991e+07	3.6573e+07	4.09713e+07	4.01306e+07	4.47497e+06	2.1429e+07	4.19137e+06	9.76167e+06	1.31405e+07	1.46237e+07
HFHSC.vs.HFHS_neg_diff.anno
Compound_ID	Name	Other_name(Kegg_name)	Formula	Molecular Weight	RT [min]	m/z	Kegg_ID	KEGG_pathway	HMDB_ID	Lipidmaps_ID	SuperClass(HMDB)	Class(HMDB)	SubClass(HMDB)	CATEGORY(Lipidmaps)	MAIN_CLASS(Lipidmaps)	SUB_CLASS(Lipidmaps)	mzCloud_Results	mzVault_Results	MassList_Results	Level of confidence	Class_I	Class_II	Class_III	Class_IV	FC	log2FC	Pvalue	ROC	VIP	Score	Up.Down		neg_HFHSC_1	neg_HFHSC_2	neg_HFHSC_3	neg_HFHSC_4	neg_HFHSC_5	neg_HFHSC_6	neg_HFHS_1	neg_HFHS_2	neg_HFHS_3	neg_HFHS_4	neg_HFHS_5	neg_HFHS_6
Com_448_neg	Stercobilin	L-Urobilin; L-Stercobilin; Stercobilin	C33 H46 N4 O6	594.343	6.94	593.336	cpd:C05793	map00860 Porphyrin and chlorophyll metabolism	HMDB0240259	--	Organoheterocyclic compounds	Tetrapyrroles and derivatives	Bilirubins	--	--	--	Full match	No results	No results	Level2	Organoheterocyclic compounds	Tetrapyrroles and derivatives	Bilirubins	Bilirubins	0.0491763	-4.34589	0.0103455	0.944444	1.70652	4.66895	down		1.05975e+07	5.96142e+06	353838	1.45659e+06	2.02219e+06	4.32651e+06	2.32372e+08	8.15153e+06	7.50668e+06	2.0546e+08	1.34443e+07	3.57085e+07
Com_10241_neg	Deoxycholic acid	Deoxycholic acid; Deoxycholate; 3alpha,12alpha-Dihydroxy-5beta-cholanate; 3alpha,12alpha-Dihydroxy-5beta-cholanic acid	C24 H40 O4	392.293	8.256	391.286	cpd:C04483	map04976 Bile secretion	HMDB0000626	LMST04010040	Lipids and lipid-like molecules	Steroids and steroid derivatives	Bile acids, alcohols and derivatives	Sterol Lipids [ST]	Bile acids and derivatives [ST04]	C24 bile acids, alcohols, and derivatives [ST0401]	Full match	Full match	Full match	Level2	Lipids and lipid-like molecules	Steroids and steroid derivatives	Bile acids, alcohols and derivatives	Dihydroxy bile acids, alcohols and derivatives	0.143766	-2.79821	0.0039859	0.972222	2.07504	3.48364	down		183379	844378	278874	183093	259365	340836	1.75547e+06	5.77126e+06	4.50333e+06	952081	572468	982383
Com_10593_neg	6-Ketoprostaglandin F1α	6-Keto-prostaglandin F1alpha; 6-Keto-prostaglandin F1a; 6-Keto-PGF1alpha; 6-Keto-PGF1a	C20 H34 O6	370.236	7.2	369.229	cpd:C05961	map00590 Arachidonic acid metabolism;map01100 Metabolic pathways	HMDB0002886	--	Lipids and lipid-like molecules	Fatty Acyls	Eicosanoids	--	--	--	Full match	No results	Full match	Level2	Lipids and lipid-like molecules	Fatty Acyls	Eicosanoids	Prostaglandins and related compounds	0.16429	-2.60568	0.0180799	0.833333	2.17887	3.39667	down		1.57185e+06	1.88235e+06	408078	741238	823512	2.30408e+06	5.18055e+06	1.37762e+06	1.50358e+06	1.98574e+07	6.05522e+06	1.30833e+07
Com_13779_neg	β-Muricholic acid	beta-Muricholate; beta-Muricholic acid; 3alpha,6beta,7beta-Trihydroxy-5beta-cholan-24-oic acid; 5beta-Cholanic acid-3alpha,6beta,7beta-triol	C24 H40 O5	454.294	6.691	453.287	cpd:C17726	--	HMDB0000415	--	Lipids and lipid-like molecules	Steroids and steroid derivatives	Bile acids, alcohols and derivatives	--	--	--	Invalid mass	No results	No results	Level2	Lipids and lipid-like molecules	Steroids and steroid derivatives	Bile acids, alcohols and derivatives	Trihydroxy bile acids, alcohols and derivatives	0.168466	-2.56947	0.0237116	0.916667	2.08966	3.31201	down		629805	690099	647663	832344	735262	669164	4.02992e+06	847024	669696	6.76045e+06	3.97442e+06	8.67507e+06
Com_5437_neg	2-Hydroxybutyric acid	2-Hydroxybutanoic acid; 2-Hydroxybutyrate; 2-Hydroxybutyric acid	C4 H8 O3	104.047	5.373	103.04	cpd:C05984	map00640 Propanoate metabolism	HMDB0000008	--	Organic acids and derivatives	Hydroxy acids and derivatives	Alpha hydroxy acids and derivatives	--	--	--	No results	No results	Full match	Level3	Organic acids and derivatives	Hydroxy acids and derivatives	Beta hydroxy acids and derivatives	Beta hydroxy acids and derivatives	3.074	1.62012	0.00168052	0.972222	2.38817	2.88585	up		8.51594e+07	2.45963e+08	6.83318e+07	9.11004e+07	1.37317e+08	1.2626e+08	1.88433e+07	3.27735e+07	7.73607e+07	4.07782e+07	4.11899e+07	3.43804e+07
Com_20843_neg	12(S)-HETE	12(S)-HETE; (5Z,8Z,10E,14Z)-(12S)-12-Hydroxyeicosa-5,8,10,14-tetraenoic acid; (5Z,8Z,10E,14Z)-(12S)-12-Hydroxyicosa-5,8,10,14-tetraenoic acid	C20 H32 O3	320.235	6.771	319.228	cpd:C14777	map00590 Arachidonic acid metabolism;map04913 Ovarian steroidogenesis;map04925 Aldosterone synthesis and secretion	HMDB0006111	LMFA03060064	Lipids and lipid-like molecules	Fatty Acyls	Eicosanoids	Fatty Acyls [FA]	Eicosanoids [FA03]	Hydroxy/hydroperoxyeicosatetraenoic acids [FA0306]	No results	No results	Full match	Level3	Lipids and lipid-like molecules	Fatty Acyls	Eicosanoids	Hydroxyeicosatetraenoic acids	0.421348	-1.24691	0.0265368	0.888889	1.96972	2.33137	down		277448	200665	232621	315395	369868	326735	711792	447270	276475	1.48436e+06	412783	755938
Com_966_neg	2-Hydroxy-3-methylbutyric acid	--	C5 H10 O3	118.063	4.897	117.056	--	--	HMDB0000407	LMFA01050478	Lipids and lipid-like molecules	Fatty Acyls	Fatty acids and conjugates	Fatty Acyls [FA]	Fatty Acids and Conjugates [FA01]	Hydroxy fatty acids [FA0105]	No results	Full match	Full match	Level2	Lipids and lipid-like molecules	Fatty Acyls	Fatty acids and conjugates	Hydroxy fatty acids	2.10424	1.0733	0.00488236	0.972222	1.88068	2.16539	up		8.45685e+07	1.67322e+08	5.90889e+07	6.71738e+07	8.57794e+07	1.03696e+08	2.47418e+07	4.80106e+07	6.03583e+07	3.71693e+07	5.77311e+07	4.17443e+07
Com_4896_neg	N-Isovalerylglycine	--	C7 H13 N O3	159.09	5.897	158.082	--	--	HMDB0245644	--	Organic acids and derivatives	Carboxylic acids and derivatives	Amino acids, peptides, and analogues	--	--	--	Full match	Full match	Full match	Level2	Organic acids and derivatives	Carboxylic acids and derivatives	Amino acids, peptides, and analogues	N-acyl-alpha amino acids	1.45332	0.539353	0.0397274	0.944444	2.05323	2.12326	up		3.81937e+08	3.07422e+08	3.72965e+08	4.32549e+08	3.70498e+08	2.9817e+08	2.05871e+08	3.20703e+08	2.88113e+08	1.18479e+08	2.77949e+08	2.77572e+08
Com_14578_neg	L-Anserine	beta-Alanyl-N(pi)-methyl-L-histidine; Anserine	C10 H16 N4 O3	240.123	1.231	239.115	cpd:C01262	map00340 Histidine metabolism;map00410 beta-Alanine metabolism;map01100 Metabolic pathways	HMDB0000197	--	Organoheterocyclic compounds	Indoles and derivatives	Indolyl carboxylic acids and derivatives	--	--	--	Full match	No results	Full match	Level2	Organic acids and derivatives	Peptidomimetics	Hybrid peptides	Hybrid peptides	2.19978	1.13736	0.0485274	0.833333	1.77204	2.1062	up		1.32101e+06	1.95793e+06	1.00872e+06	1.52156e+06	4.4684e+06	2.48968e+06	835303	1.21191e+06	247026	344223	2.06326e+06	1.10218e+06
Com_755_neg	N-Acetyl-D-galactosamine 4-sulfate	--	C8 H15 N O9 S	301.047	1.35	300.04	--	--	HMDB0000781	--	Organic oxygen compounds	Organooxygen compounds	Carbohydrates and carbohydrate conjugates	--	--	--	Full match	No results	No results	Level2	Organic oxygen compounds	Organooxygen compounds	Carbohydrates and carbohydrate conjugates	Acylaminosugars	2.1517	1.10548	0.00124448	1	1.78239	2.09738	up		2.82517e+08	1.73727e+08	1.69755e+08	2.84846e+08	3.74585e+08	2.60031e+08	1.05647e+08	1.63594e+08	8.34139e+07	8.66944e+07	1.442e+08	1.34701e+08
