# Supplementary material for: HO-1 modulates obesity-related renal sodium metabolism via oxidative stress and Na/K-ATPase signaling
Source: Clin Sci (Lond). 2025 Nov 4;139(21):1301–20. doi: 10.1042/CS20257602 (PMC12687461; doi:10.1042/CS20257602)
Supplement: Online supplementary table 2 [file cs-139-21-CS20257602-s003.xlsx]

## Sheet: mmu_enrich_KEGG_all
pathway	Description	GeneRatio	BgRatio	P.value	p.adjust	qvalue	geneID	Diff.counts	Total.background	Diff.upcounts	Diff.downcounts
Porphyrin metabolism - Mus musculus (house mouse)	Porphyrin metabolism - Mus musculus (house mouse)	45381	7/297	0.0247375465493342	0.890551675776031	0.890551675776031	C05793/C00486/C00500	3	7	0	3
Glutathione metabolism - Mus musculus (house mouse)	Glutathione metabolism - Mus musculus (house mouse)	45381	10/297	0.0686621505349106	0.907306247527124	0.907306247527124	C01419/C03740/C00077	3	10	3	0
Fluid shear stress and atherosclerosis - Mus musculus (house mouse)	Fluid shear stress and atherosclerosis - Mus musculus (house mouse)	45321	1/297	0.101010101010101	0.907306247527124	0.907306247527124	C00272	1	1	1	0
Taurine and hypotaurine metabolism - Mus musculus (house mouse)	Taurine and hypotaurine metabolism - Mus musculus (house mouse)	2/30	7/297	0.150507247157384	0.907306247527124	0.907306247527124	C00606/C00519	2	7	2	0
Terpenoid backbone biosynthesis - Mus musculus (house mouse)	Terpenoid backbone biosynthesis - Mus musculus (house mouse)	45321	2/297	0.192123942123943	0.907306247527124	0.907306247527124	C00129	1	2	1	0
Arginine and proline metabolism - Mus musculus (house mouse)	Arginine and proline metabolism - Mus musculus (house mouse)	45381	16/297	0.211363925878421	0.907306247527124	0.907306247527124	C01035/C00581/C00077	3	16	2	1
Tryptophan metabolism - Mus musculus (house mouse)	Tryptophan metabolism - Mus musculus (house mouse)	45381	17/297	0.239693255006315	0.907306247527124	0.907306247527124	C00078/C01598/C00632	3	17	2	1
Glycine, serine and threonine metabolism - Mus musculus (house mouse)	Glycine, serine and threonine metabolism - Mus musculus (house mouse)	2/30	12/297	0.346493858058674	0.907306247527124	0.907306247527124	C00078/C00581	2	12	1	1
Lysine degradation - Mus musculus (house mouse)	Lysine degradation - Mus musculus (house mouse)	2/30	12/297	0.346493858058674	0.907306247527124	0.907306247527124	C00449/C16741	2	12	1	1
African trypanosomiasis - Mus musculus (house mouse)	African trypanosomiasis - Mus musculus (house mouse)	45321	4/297	0.348333805960925	0.907306247527124	0.907306247527124	C00078	1	4	0	1
Carbohydrate digestion and absorption - Mus musculus (house mouse)	Carbohydrate digestion and absorption - Mus musculus (house mouse)	45321	4/297	0.348333805960925	0.907306247527124	0.907306247527124	C00089	1	4	1	0
Circadian entrainment - Mus musculus (house mouse)	Circadian entrainment - Mus musculus (house mouse)	45321	4/297	0.348333805960925	0.907306247527124	0.907306247527124	C01598	1	4	1	0
Ubiquinone and other terpenoid-quinone biosynthesis - Mus musculus (house mouse)	Ubiquinone and other terpenoid-quinone biosynthesis - Mus musculus (house mouse)	45321	5/297	0.415057307057076	0.907306247527124	0.907306247527124	C17412	1	5	1	0
Valine, leucine and isoleucine biosynthesis - Mus musculus (house mouse)	Valine, leucine and isoleucine biosynthesis - Mus musculus (house mouse)	45321	5/297	0.415057307057076	0.907306247527124	0.907306247527124	C02226	1	5	1	0
Arachidonic acid metabolism - Mus musculus (house mouse)	Arachidonic acid metabolism - Mus musculus (house mouse)	2/30	14/297	0.423305507736277	0.907306247527124	0.907306247527124	C14777/C05961	2	14	0	2
Bile secretion - Mus musculus (house mouse)	Bile secretion - Mus musculus (house mouse)	45381	25/297	0.474781558543624	0.907306247527124	0.907306247527124	C04483/C00805/C00486	3	25	1	2
Efferocytosis - Mus musculus (house mouse)	Efferocytosis - Mus musculus (house mouse)	45321	6/297	0.47515415907176	0.907306247527124	0.907306247527124	C00077	1	6	1	0
Chemical carcinogenesis - receptor activation - Mus musculus (house mouse)	Chemical carcinogenesis - receptor activation - Mus musculus (house mouse)	45321	7/297	0.529261977724156	0.907306247527124	0.907306247527124	C13624	1	7	0	1
Folate biosynthesis - Mus musculus (house mouse)	Folate biosynthesis - Mus musculus (house mouse)	45321	7/297	0.529261977724156	0.907306247527124	0.907306247527124	C00272	1	7	1	0
Mineral absorption - Mus musculus (house mouse)	Mineral absorption - Mus musculus (house mouse)	45321	7/297	0.529261977724156	0.907306247527124	0.907306247527124	C00078	1	7	0	1
Vitamin B6 metabolism - Mus musculus (house mouse)	Vitamin B6 metabolism - Mus musculus (house mouse)	45321	7/297	0.529261977724156	0.907306247527124	0.907306247527124	C00534	1	7	1	0
Ferroptosis - Mus musculus (house mouse)	Ferroptosis - Mus musculus (house mouse)	45321	8/297	0.577959014511312	0.912380704130531	0.912380704130531	C00129	1	8	1	0
Aldosterone synthesis and secretion - Mus musculus (house mouse)	Aldosterone synthesis and secretion - Mus musculus (house mouse)	45321	10/297	0.66116850811797	0.912380704130531	0.912380704130531	C14777	1	10	0	1
Ovarian steroidogenesis - Mus musculus (house mouse)	Ovarian steroidogenesis - Mus musculus (house mouse)	45321	10/297	0.66116850811797	0.912380704130531	0.912380704130531	C14777	1	10	0	1
Serotonergic synapse - Mus musculus (house mouse)	Serotonergic synapse - Mus musculus (house mouse)	45321	11/297	0.69658643409867	0.912380704130531	0.912380704130531	C00078	1	11	0	1
Taste transduction - Mus musculus (house mouse)	Taste transduction - Mus musculus (house mouse)	45321	11/297	0.69658643409867	0.912380704130531	0.912380704130531	C00089	1	11	1	0
Vitamin digestion and absorption - Mus musculus (house mouse)	Vitamin digestion and absorption - Mus musculus (house mouse)	45321	11/297	0.69658643409867	0.912380704130531	0.912380704130531	C00534	1	11	1	0
Pentose phosphate pathway - Mus musculus (house mouse)	Pentose phosphate pathway - Mus musculus (house mouse)	45321	12/297	0.728413031920488	0.912380704130531	0.912380704130531	C00198	1	12	1	0
Purine metabolism - Mus musculus (house mouse)	Purine metabolism - Mus musculus (house mouse)	2/30	26/297	0.767513343827258	0.912380704130531	0.912380704130531	C00262/C00559	2	26	2	0
Cysteine and methionine metabolism - Mus musculus (house mouse)	Cysteine and methionine metabolism - Mus musculus (house mouse)	45321	14/297	0.782670028138003	0.912380704130531	0.912380704130531	C00606	1	14	1	0
Aminoacyl-tRNA biosynthesis - Mus musculus (house mouse)	Aminoacyl-tRNA biosynthesis - Mus musculus (house mouse)	45321	15/297	0.805708541056236	0.912380704130531	0.912380704130531	C00078	1	15	0	1
ABC transporters - Mus musculus (house mouse)	ABC transporters - Mus musculus (house mouse)	45381	42/297	0.831568219103971	0.912380704130531	0.912380704130531	C00089/C00559/C00077	3	42	3	0
Protein digestion and absorption - Mus musculus (house mouse)	Protein digestion and absorption - Mus musculus (house mouse)	45321	19/297	0.876419580642248	0.912380704130531	0.912380704130531	C00078	1	19	0	1
Steroid hormone biosynthesis - Mus musculus (house mouse)	Steroid hormone biosynthesis - Mus musculus (house mouse)	45321	20/297	0.889755597119703	0.912380704130531	0.912380704130531	C05476	1	20	1	0
D-Amino acid metabolism - Mus musculus (house mouse)	D-Amino acid metabolism - Mus musculus (house mouse)	45321	21/297	0.90169542414645	0.912380704130531	0.912380704130531	C00077	1	21	1	0
Central carbon metabolism in cancer - Mus musculus (house mouse)	Central carbon metabolism in cancer - Mus musculus (house mouse)	45321	22/297	0.912380704130531	0.912380704130531	0.912380704130531	C00078	1	22	0	1
