# Supplementary material for: HO-1 modulates obesity-related renal sodium metabolism via oxidative stress and Na/K-ATPase signaling
Source: Clin Sci (Lond). 2025 Nov 4;139(21):1301–20. doi: 10.1042/CS20257602 (PMC12687461; doi:10.1042/CS20257602)
Supplement: Online supplementary table 3 [file cs-139-21-CS20257602-s004.xlsx]

## Sheet: Sheet1
Name	Formula	FC	log2FC	Pvalue	ROC	VIP	Score	Up.Down	Mode
L-Ornithine	C5 H12 N2 O2	4.67831	2.22599	0.045092	0.944444	1.8597	2.90095	up	POS
Bilirubin	C33 H36 N4 O6	0.0172268	-5.8592	0.00873457	1	2.32432	6.3034	down	POS
Biliverdin	C33 H34 N4 O6	0.175437	-2.51097	0.0120578	0.916667	1.9776	3.19625	down	POS
Guanidineacetic acid	C3 H7 N3 O2	1.41643	0.502263	0.0157132	0.916667	1.03067	1.14664	up	POS
3-Hydroxyanthranilic acid	C7 H7 N O3	1.41577	0.501587	0.0370785	0.861111	1.58574	1.66359	up	POS
Melatonin	C13 H16 N2 O2	1.59531	0.673833	0.0202628	0.861111	1.77052	1.89452	up	POS
(5-L-Glutamyl)-L-Amino Acid	C8 H14 N2 O5	1.29327	0.371027	0.0323542	0.805556	1.2291	1.28429	up	POS
L-Tryptophan	C11 H12 N2 O2	0.420317	-1.25045	0.0225931	0.861111	1.43174	1.90106	down	NEG
Salicylic acid	C7 H6 O3	2.52506	1.33632	0.0451698	0.833333	1.58349	2.0725	up	NEG
4-Guanidinobutanoic acid	C5 H11 N3 O2	0.609207	-0.714995	0.0264435	0.833333	1.52961	1.68867	down	NEG
Cys-Gly	C5 H10 N2 O3 S	1.9865	0.990226	0.0421221	0.833333	1.3774	1.69692	up	NEG
Deoxycholic acid	C24 H40 O4	0.143766	-2.79821	0.0039859	0.972222	2.07504	3.48364	down	NEG
Stercobilin	C33 H46 N4 O6	0.0491763	-4.34589	0.0103455	0.944444	1.70652	4.66895	down	NEG
6-Ketoprostaglandin F1α	C20 H34 O6	0.16429	-2.60568	0.0180799	0.833333	2.17887	3.39667	down	NEG
12(S)-HETE	C20 H32 O3	0.421348	-1.24691	0.0265368	0.888889	1.96972	2.33137	down	NEG

## Sheet: Sheet2
Compound_ID	Name	Other_name(Kegg_name)	Formula	Molecular Weight	RT [min]	m/z	Kegg_ID	KEGG_pathway	HMDB_ID	Lipidmaps_ID	SuperClass(HMDB)	Class(HMDB)	SubClass(HMDB)	CATEGORY(Lipidmaps)	MAIN_CLASS(Lipidmaps)	SUB_CLASS(Lipidmaps)	mzCloud_Results	mzVault_Results	MassList_Results	Level of confidence	Class_I	Class_II	Class_III	Class_IV	FC	log2FC	Pvalue	ROC	VIP	score	Up.Down		pos_HFHSC_1	pos_HFHSC_2	pos_HFHSC_3	pos_HFHSC_4	pos_HFHSC_5	pos_HFHSC_6	pos_HFHS_1	pos_HFHS_2	pos_HFHS_3	pos_HFHS_4	pos_HFHS_5	pos_HFHS_6
Com_10729_pos	L-Ornithine	L-Ornithine; (S)-2,5-Diaminovaleric acid; (S)-2,5-Diaminopentanoic acid; (S)-2,5-Diaminopentanoate	C5 H12 N2 O2	132.09	1.117	133.097	cpd:C00077	map00220 Arginine biosynthesis;map00330 Arginine and proline metabolism;map00472 D-Arginine and D-ornithine metabolism;map00480 Glutathione metabolism;map01100 Metabolic pathways;map01210 2-Oxocarboxylic acid metabolism;map01230 Biosynthesis of amino acids;map02010 ABC transporters	HMDB0000214	--	Organic acids and derivatives	Carboxylic acids and derivatives	Amino acids, peptides, and analogues	--	--	--	No results	No results	Full match	Level3	Organic acids and derivatives	Carboxylic acids and derivatives	Amino acids, peptides, and analogues	L-alpha-amino acids	4.67831	2.22599	0.045092	0.944444	1.8597	2.90095	up		1.70804e+06	4.78994e+06	3.95249e+07	5.49314e+06	4.73599e+06	5.52976e+06	1.31543e+06	1.507e+06	1.2394e+06	2.99187e+06	1.55455e+06	4.59776e+06
Com_239_pos	Bilirubin	Bilirubin	C33 H36 N4 O6	584.264	10.91	585.271	cpd:C00486	map00860 Porphyrin and chlorophyll metabolism;map01100 Metabolic pathways;map04976 Bile secretion	HMDB0000054	--	Organoheterocyclic compounds	Tetrapyrroles and derivatives	Bilirubins	--	--	--	Full match	No results	Full match	Level2	Organoheterocyclic compounds	Tetrapyrroles and derivatives	Bilirubins	Bilirubins	0.0172268	-5.8592	0.00873457	1	2.32432	6.3034	down		3.53473e+06	3.0223e+06	1.45834e+06	819626	1.65037e+06	651262	2.30997e+07	3.95076e+06	8.20018e+06	5.59841e+08	3.55633e+07	1.58165e+07
Com_11869_pos	Biliverdin	Biliverdin; Biliverdin IX alpha	C33 H34 N4 O6	582.249	6.593	583.256	cpd:C00500	map00860 Porphyrin and chlorophyll metabolism;map01100 Metabolic pathways	HMDB0001008	--	Organoheterocyclic compounds	Tetrapyrroles and derivatives	Bilirubins	--	--	--	No results	Full match	No results	Level2	Organoheterocyclic compounds	Tetrapyrroles and derivatives	Bilirubins	Bilirubins	0.175437	-2.51097	0.0120578	0.916667	1.9776	3.19625	down		3.3912e+06	1.01512e+06	4.4444e+06	1.22513e+06	615930	476152	4.20352e+06	3.57371e+06	5.2491e+06	3.95619e+07	7.43613e+06	3.63332e+06
Com_62_pos	Guanidineacetic acid	Guanidinoacetate; Guanidinoacetic acid; Glycocyamine; N-Amidinoglycine; Guanidoacetic acid	C3 H7 N3 O2	117.054	1.318	118.061	cpd:C00581	map00260 Glycine, serine and threonine metabolism;map00330 Arginine and proline metabolism;map01100 Metabolic pathways	HMDB0000128	--	Organic acids and derivatives	Carboxylic acids and derivatives	Amino acids, peptides, and analogues	--	--	--	Full match	Full match	Full match	Level2	Organic acids and derivatives	Carboxylic acids and derivatives	Amino acids, peptides, and analogues	Alpha amino acids and derivatives	1.41643	0.502263	0.0157132	0.916667	1.03067	1.14664	up		1.46529e+09	1.40782e+09	1.13951e+09	1.36099e+09	2.18105e+09	1.7989e+09	1.32071e+09	1.15101e+09	9.1604e+08	1.24058e+09	9.22713e+08	1.05255e+09
Com_2325_pos	3-Hydroxyanthranilic acid	3-Hydroxyanthranilate; 3-Hydroxyanthranilic acid	C7 H7 N O3	153.043	2.661	154.05	cpd:C00632	map00380 Tryptophan metabolism;map01100 Metabolic pathways	HMDB0001476	--	Benzenoids	Benzene and substituted derivatives	Benzoic acids and derivatives	--	--	--	Full match	Full match	Full match	Level2	Benzenoids	Benzene and substituted derivatives	Benzoic acids and derivatives	Hydroxybenzoic acid derivatives	1.41577	0.501587	0.0370785	0.861111	1.58574	1.66359	up		7.72475e+08	9.03356e+08	7.97878e+08	5.49872e+08	4.8986e+08	6.18423e+08	3.73066e+08	4.65176e+08	6.57372e+08	3.29955e+08	6.18195e+08	4.74693e+08
Com_15440_pos	Melatonin	Melatonin; N-Acetyl-5-methoxytryptamine	C13 H16 N2 O2	232.121	5.617	215.118	cpd:C01598	map00380 Tryptophan metabolism;map01100 Metabolic pathways;map04080 Neuroactive ligand-receptor interaction;map04713 Circadian entrainment	HMDB0001389	--	Organoheterocyclic compounds	Indoles and derivatives	Indoles	--	--	--	No results	No results	Full match	Level3	Organoheterocyclic compounds	Indoles and derivatives	Indoles	3-alkylindoles	1.59531	0.673833	0.0202628	0.861111	1.77052	1.89452	up		1.59914e+07	1.1916e+07	9.80984e+06	1.33671e+07	1.80838e+07	1.7442e+07	5.50033e+06	1.2302e+07	1.00123e+07	5.90637e+06	8.12991e+06	1.24397e+07
Com_3866_pos	(5-L-Glutamyl)-L-Amino Acid	(5-L-Glutamyl)-L-amino acid; L-gamma-Glutamyl-L-amino acid; alpha-(gamma-L-Glutamyl)-L-amino acid	C8 H14 N2 O5	218.09	1.439	219.098	cpd:C03740	map00480 Glutathione metabolism	--	--	--	--	--	--	--	--	No results	No results	Full match	Level3	Organic acids and derivatives	Carboxylic acids and derivatives	Amino acids, peptides, and analogues	N-acyl-alpha amino acids	1.29327	0.371027	0.0323542	0.805556	1.2291	1.28429	up		3.32141e+07	4.14926e+07	2.41238e+07	2.9652e+07	2.96408e+07	3.04686e+07	2.41857e+07	2.06239e+07	2.70557e+07	2.48737e+07	3.05929e+07	1.84932e+07
Com_7630_neg	L-Tryptophan	L-Tryptophan; Tryptophan; (S)-alpha-Amino-beta-(3-indolyl)-propionic acid	C11 H12 N2 O2	204.09	5.68	239.06	cpd:C00078	map00260 Glycine, serine and threonine metabolism;map00380 Tryptophan metabolism;map00400 Phenylalanine, tyrosine and tryptophan biosynthesis;map00970 Aminoacyl-tRNA biosynthesis;map01100 Metabolic pathways;map01210 2-Oxocarboxylic acid metabolism;map01230 Biosynthesis of amino acids;map04726 Serotonergic synapse;map04974 Protein digestion and absorption;map04978 Mineral absorption;map05143 Afric…	HMDB0000929	--	Organoheterocyclic compounds	Indoles and derivatives	Indolyl carboxylic acids and derivatives	--	--	--	No results	Full match	Full match	Level2	Organoheterocyclic compounds	Indoles and derivatives	Indolyl carboxylic acids and derivatives	Indolyl carboxylic acids and derivatives	0.420317	-1.25045	0.0225931	0.861111	1.43174	1.90106	down		1.17375e+07	5.12452e+06	8.31971e+06	2.77257e+06	7.36084e+06	6.95086e+06	1.42449e+07	2.2759e+07	2.05771e+07	2.46336e+07	5.11682e+06	1.32259e+07
Com_2626_neg	Salicylic acid	Salicylate; o-Hydroxybenzoic acid; Salicylic acid	C7 H6 O3	138.029	3.563	183.028	cpd:C00805	map00360 Phenylalanine metabolism;map01100 Metabolic pathways;map04976 Bile secretion	HMDB0001895	--	Benzenoids	Benzene and substituted derivatives	Benzoic acids and derivatives	--	--	--	Invalid mass	Invalid mass	No results	Level2	Benzenoids	Benzene and substituted derivatives	Benzoic acids and derivatives	Salicylic acids	2.52506	1.33632	0.0451698	0.833333	1.58349	2.0725	up		1.87798e+08	3.32903e+08	1.25708e+08	2.78305e+08	8.84741e+08	3.40712e+08	5.98089e+07	2.79923e+08	8.65176e+07	3.67732e+07	1.57539e+08	2.30968e+08
Com_17386_neg	4-Guanidinobutanoic acid	4-Guanidinobutanoate; 4-Guanidinobutyric acid	C5 H11 N3 O2	145.084	5.295	144.077	cpd:C01035	map00330 Arginine and proline metabolism;map01100 Metabolic pathways	HMDB0003464	--	Organic acids and derivatives	Carboxylic acids and derivatives	Amino acids, peptides, and analogues	--	--	--	No results	No results	Full match	Level3	Organic acids and derivatives	Carboxylic acids and derivatives	Amino acids, peptides, and analogues	Gamma amino acids and derivatives	0.609207	-0.714995	0.0264435	0.833333	1.52961	1.68867	down		396471	570863	381719	427862	510224	548332	1.03204e+06	702117	914156	898031	735246	372768
Com_4542_neg	Cys-Gly	Cys-Gly; L-Cysteinylglycine	C5 H10 N2 O3 S	178.041	4.709	177.034	cpd:C01419	map00480 Glutathione metabolism;map01100 Metabolic pathways	HMDB0257594	--	Organic acids and derivatives	Carboxylic acids and derivatives	Amino acids, peptides, and analogues	--	--	--	No results	No results	Full match	Level3	Organic acids and derivatives	Carboxylic acids and derivatives	Amino acids, peptides, and analogues	Dipeptides	1.9865	0.990226	0.0421221	0.833333	1.3774	1.69692	up		1.1632e+07	2.72304e+07	2.19956e+07	2.38647e+07	3.48197e+07	2.35978e+07	1.84925e+06	4.40051e+06	6.30872e+06	3.30586e+06	4.51011e+07	1.10912e+07
Com_10241_neg	Deoxycholic acid	Deoxycholic acid; Deoxycholate; 3alpha,12alpha-Dihydroxy-5beta-cholanate; 3alpha,12alpha-Dihydroxy-5beta-cholanic acid	C24 H40 O4	392.293	8.256	391.286	cpd:C04483	map04976 Bile secretion	HMDB0000626	LMST04010040	Lipids and lipid-like molecules	Steroids and steroid derivatives	Bile acids, alcohols and derivatives	Sterol Lipids [ST]	Bile acids and derivatives [ST04]	C24 bile acids, alcohols, and derivatives [ST0401]	Full match	Full match	Full match	Level2	Lipids and lipid-like molecules	Steroids and steroid derivatives	Bile acids, alcohols and derivatives	Dihydroxy bile acids, alcohols and derivatives	0.143766	-2.79821	0.0039859	0.972222	2.07504	3.48364	down		183379	844378	278874	183093	259365	340836	1.75547e+06	5.77126e+06	4.50333e+06	952081	572468	982383
Com_448_neg	Stercobilin	L-Urobilin; L-Stercobilin; Stercobilin	C33 H46 N4 O6	594.343	6.94	593.336	cpd:C05793	map00860 Porphyrin and chlorophyll metabolism	HMDB0240259	--	Organoheterocyclic compounds	Tetrapyrroles and derivatives	Bilirubins	--	--	--	Full match	No results	No results	Level2	Organoheterocyclic compounds	Tetrapyrroles and derivatives	Bilirubins	Bilirubins	0.0491763	-4.34589	0.0103455	0.944444	1.70652	4.66895	down		1.05975e+07	5.96142e+06	353838	1.45659e+06	2.02219e+06	4.32651e+06	2.32372e+08	8.15153e+06	7.50668e+06	2.0546e+08	1.34443e+07	3.57085e+07
Com_10593_neg	6-Ketoprostaglandin F1α	6-Keto-prostaglandin F1alpha; 6-Keto-prostaglandin F1a; 6-Keto-PGF1alpha; 6-Keto-PGF1a	C20 H34 O6	370.236	7.2	369.229	cpd:C05961	map00590 Arachidonic acid metabolism;map01100 Metabolic pathways	HMDB0002886	--	Lipids and lipid-like molecules	Fatty Acyls	Eicosanoids	--	--	--	Full match	No results	Full match	Level2	Lipids and lipid-like molecules	Fatty Acyls	Eicosanoids	Prostaglandins and related compounds	0.16429	-2.60568	0.0180799	0.833333	2.17887	3.39667	down		1.57185e+06	1.88235e+06	408078	741238	823512	2.30408e+06	5.18055e+06	1.37762e+06	1.50358e+06	1.98574e+07	6.05522e+06	1.30833e+07
Com_20843_neg	12(S)-HETE	12(S)-HETE; (5Z,8Z,10E,14Z)-(12S)-12-Hydroxyeicosa-5,8,10,14-tetraenoic acid; (5Z,8Z,10E,14Z)-(12S)-12-Hydroxyicosa-5,8,10,14-tetraenoic acid	C20 H32 O3	320.235	6.771	319.228	cpd:C14777	map00590 Arachidonic acid metabolism;map04913 Ovarian steroidogenesis;map04925 Aldosterone synthesis and secretion	HMDB0006111	LMFA03060064	Lipids and lipid-like molecules	Fatty Acyls	Eicosanoids	Fatty Acyls [FA]	Eicosanoids [FA03]	Hydroxy/hydroperoxyeicosatetraenoic acids [FA0306]	No results	No results	Full match	Level3	Lipids and lipid-like molecules	Fatty Acyls	Eicosanoids	Hydroxyeicosatetraenoic acids	0.421348	-1.24691	0.0265368	0.888889	1.96972	2.33137	down		277448	200665	232621	315395	369868	326735	711792	447270	276475	1.48436e+06	412783	755938
