# Supplementary material for: HO-1 modulates obesity-related renal sodium metabolism via oxidative stress and Na/K-ATPase signaling
Source: Clin Sci (Lond). 2025 Nov 4;139(21):1301–20. doi: 10.1042/CS20257602 (PMC12687461; doi:10.1042/CS20257602)
Supplement: Online supplementary table 4 [file cs-139-21-CS20257602-s005.xlsx]

## Sheet: MetaCor.p
	L-Ornithine	Bilirubin	Biliverdin	Guanidineacetic acid	3-Hydroxyanthranilic acid	Melatonin	(5-L-Glutamyl)-L-Amino Acid	L-Tryptophan	Salicylic acid	4-Guanidinobutanoic acid	Cys-Gly	Deoxycholic acid	Stercobilin	6-Ketoprostaglandin F1a	12(S)-HETE
BW	0.339288746667882	0.7927829041325	0.850505828736826	0.787767014466485	0.362560586281057	0.208978739147719	0.753130254369318	0.523998437512853	0.993166847718031	0.0527136951062545	0.322696582844385	0.870928145892253	0.42787082104603	0.694935993577635	0.916744546065597
Fat	0.52828498350487	0.654802352387447	0.483908844299562	0.0812458423175792	0.0509956878224022	0.00853376006321808	0.105309972911304	0.306502528064071	0.163710606942387	0.00601216909311093	0.618978199671763	0.19968954983557	0.104606909059333	0.451317444626525	0.297808724328639
FBG	0.385599944798953	0.558832662753059	0.434690701301848	0.113107036832567	0.0323653516245262	0.0146528711762702	0.047704999382788	0.100620690648475	0.107379511984918	0.0201136547599696	0.165250556239679	0.136861754046691	0.0243454106917452	0.206795617075067	0.112902712520982
UNaV	0.533276898282359	0.365879664348132	0.442071215915572	0.570479989866116	0.445195123497035	0.93163447243897	0.782624256754865	0.319037497830026	0.474893923789257	0.524601745636773	0.177945845962526	0.0305195118722339	0.491347757118554	0.067355603063507	0.181063683166359
FENa	0.778132062004973	0.597321894317534	0.763025039448131	0.0403302659606273	0.814382864186532	0.544478774416313	0.032772513688184	0.256353399652665	0.323896372636735	0.950616008289598	0.277426783534209	0.188062019727596	0.772835835049733	0.44465485412288	0.825411501627851
FEH2O	0.336570144359787	0.147482649953206	0.127868683957663	0.235466103990012	0.427605673463941	0.0520280546555163	0.360806274845566	0.548150200547845	0.171788524012166	0.811527367745962	0.494583130863256	0.123725399502892	0.412538519095202	0.155213516963109	0.369427857190638
Ccr	0.425847535242994	0.855499816965685	0.989396110380529	0.346152381355548	0.597784399754804	0.981755060809449	0.175910946584151	0.14648394546938	0.992173374979732	0.763666854179615	0.729240361024019	0.104722950345017	0.716483479205473	0.46899829664755	0.703260975011658
Na/K	0.963215933740741	0.108754398638337	0.0775104202202168	0.0940363181880439	0.646558845560386	0.134489111459459	0.213349934294628	0.0473009412826364	0.0477111680061185	0.570593531242812	0.0375690316172297	0.74501698024485	0.164512741994747	0.00883777813276933	0.0442296059518931
P Urea	0.518776358394843	0.0645998378652828	0.0610903024931502	0.890813110165346	0.578791805746528	0.898928214824258	0.648204913303919	0.875067923665001	0.993965086063055	0.528079231798007	0.347769097632071	0.310383076558998	0.561163724775997	0.148835300966312	0.380766314787967
U Urea	0.972287133167029	0.0118215280450966	0.00760895430324509	0.250419149898919	0.653359703444972	0.00291245399532959	0.949081548729716	0.0569277088994231	0.0501587490657929	0.0265145302406036	0.104024314091353	0.648366515054799	0.00678333048788786	0.0593693918091029	0.0320102214803597
P Cr	0.402062709431255	0.889764660583968	0.723037212631301	0.837753807882284	0.462252156746893	0.524505746315902	0.497737170761056	0.10834425349061	0.462435929440198	0.0622717623642245	0.269159351578495	0.275691501280434	0.249625028369373	0.965113623767716	0.691083927957655
U Cr	0.73307484243859	0.001902142908171	0.00106669351820087	0.331730439807029	0.924214495105456	0.0193547562335809	0.636110598343479	0.431385611584094	0.153372220307801	0.218387801055629	0.972668723537604	0.522562007482497	0.0970364320416728	0.0222728545126306	0.0368815348283379
MDA	0.259721479692998	0.00226505885798761	0.00139554556263109	0.181293017240821	0.047966329421971	0.0776180501151888	0.145220265500539	0.00215751182444478	0.203020722264905	0.0922121120917631	0.0798426050319181	0.237517575772125	0.0644127492059119	0.000267720054117493	0.000351085033761479
SOD	0.67368529894512	0.0656542082141144	0.0402953807623029	0.0286342846517723	0.0807900303519902	0.0735218045524442	0.0209820428297147	0.0107540166318387	0.0457958195245864	0.173625723374318	0.0889860645979649	0.106558609343008	0.242059018990591	0.0156467804279328	0.0212548136800062

## Sheet: CorMeta
	L-Ornithine	Bilirubin	Biliverdin	Guanidineacetic acid	3-Hydroxyanthranilic acid	Melatonin	(5-L-Glutamyl)-L-Amino Acid	L-Tryptophan	Salicylic acid	4-Guanidinobutanoic acid	Cys-Gly	Deoxycholic acid	Stercobilin	6-Ketoprostaglandin F1a	12(S)-HETE
BW	0.302467063416277	0.0850165014492974	0.06104919620251	0.0871162336418601	0.288832613594354	0.390885505765764	-0.101705	0.204387467441861	-0.00277667	-0.570555	-0.312498	-0.0526423	-0.252831	0.126631193024414	0.0338825984128601
Fat	0.202325062664792	-0.144194	-0.224047	0.522680261870235	0.573968010740454	0.718080697943862	0.490659432626827	-0.322565	0.429301584326508	-0.739205	0.160182987031272	-0.398314	-0.491521	-0.240582	-0.328091
FBG	-0.275781	0.187827323223054	0.249235417175217	-0.481351	-0.617598	-0.681552	-0.580737	0.496480731597771	-0.488145	0.65762369478708	-0.427892	0.455363490174127	0.642184162261082	0.392612944907086	0.481588928391827
UNaV	0.199932288271287	-0.286926	-0.245375	-0.182386	0.243750553126346	0.0278089321400705	-0.0892723	0.314747781090596	-0.228568	0.204096757724543	-0.416578	0.622829528793922	-0.220346	-0.544218	-0.413877
FENa	0.0911583523226071	-0.170012	-0.0975206	-0.597202	-0.0760078	-0.194597	-0.616473	0.355793326392274	-0.311763	-0.0200779	-0.341415	0.407918077282109	-0.0933854	0.244031124071643	0.0714275601214438
FEH2O	-0.304092	-0.444693	-0.464826	0.370743062218553	-0.252971	0.571907754643636	-0.289844	0.192858631412997	0.421999637829639	-0.0771958	-0.218744	0.46933176710587	-0.261018	-0.437233	-0.284898
Ccr	0.2539029038514	0.0589903836936108	-0.00430899	0.298395292203663	0.169800554615778	0.00741435998326827	0.418356284384331	-0.445675	-0.00318039	-0.0972497	0.111868723044381	-0.491379	0.117334026856489	-0.231546	-0.123029
Na/K	0.0149516318430661	0.486492610997293	0.528207342228596	-0.504969	-0.147846	-0.45782	-0.387459	0.581590836630981	-0.580724	0.182333281020629	-0.603918	0.105146788422872	0.428566473136638	0.715865431380414	0.588253628075245
P Urea	-0.20691	-0.548848	-0.554945	0.0444851746118833	-0.17853	-0.0411633	-0.147115	-0.0509419	-0.0024523	0.202423892415325	-0.297443	0.320126124385732	0.186734681794015	-0.44337	-0.278485
U Urea	0.0112630062552874	0.696672395507993	0.725203992839375	-0.359965	-0.144832	-0.777546	-0.0207025	0.56250191974568	-0.57566	0.635017734222765	-0.492238	0.147043463608325	0.73213428412092	0.55802459340191	0.618587546795541
P Cr	-0.2667	0.0449146333940025	0.11452281107948	-0.0663159	-0.234974	-0.204143	-0.217187	0.48698413368004	-0.234881	0.552866095474313	-0.346978	0.342574278575227	0.360528108140223	0.0141798520964181	0.128302478297261
U Cr	0.110231293327919	0.797161932250163	0.820851443082661	-0.307003	-0.0308344	-0.660638	0.152496764799634	0.250974399081515	-0.438988	0.383563124417444	-0.0111079	-0.20508	0.501053720885451	0.649478404295015	0.605644052149866
MDA	-0.35345	0.789359644055916	0.810239761739066	-0.413679	-0.580188	-0.528046	-0.446923	0.791565481360272	-0.395626	0.507391425057909	-0.524736	0.369240928505361	0.54916677932358	0.866294341723652	0.858455446875664
SOD	0.135888288056166	-0.547061	-0.597285	0.628413203410131	0.523345295888198	0.534313795419518	0.65427462108439	-0.703075	0.584816534025114	-0.420369	0.511755103367203	-0.489139	-0.365943	-0.676758	-0.653244
